# Supplementary material for: Nicotinaldehyde, a Novel Precursor of NAD Biosynthesis, Abrogates the Anti-Cancer Activity of an NAD-Lowering Agent in Leukemia
Source: Cancers (Basel). 2023 Jan 27;15(3):787. doi: 10.3390/cancers15030787 (PMC9913462; doi:10.3390/cancers15030787)
Supplement: Supplementary file 1 [file cancers-15-00787-s001.zip]

Archive with 1 entries (1 files):
- cancers-2067013-supplementary.pdf
